# Supplementary material for: Exploring the relationship between per- and polyfluoroalkyl substances exposure and rheumatoid arthritis risk using interpretable machine learning
Source: Front Public Health. 2025 Jun 3;13:1581717. doi: 10.3389/fpubh.2025.1581717 (PMC12170615; doi:10.3389/fpubh.2025.1581717)
Supplement: Supplementary Table S1 — Hyperparameters for 12 ML models. [file Table_1.xlsx]

## Sheet: Sheet1
Table S1. Hyperparameters for 12 ML models.
Model	Hyperparameter
RF	max_depth: 10, min_samples_leaf: 2, min_samples_split: 2, n_estimators: 1000
SVM	C: 10, gamma: 0.01, kernel: 'rbf'
DT	criterion: 'gini', max_depth: 5, max_features: 'None', min_samples_leaf: 2, min_samples_split: 2
GB	max_depth: 3, min_samples_leaf: 4, min_samples_split: 5, n_estimators:100
KNN	metric: 'manhattan', n_neighbors: 11, weights: 'uniform'
MLP	activation: 'tanh', alpha: 0.001, hidden_layer_sizes: (100, 50), learning_rate: 'constant', solver: 'sgd'
AB	algorithm:'SAMME.R', estimator: DecisionTreeClassifier(max_depth=2), learning_rate: 0.1, n_estimators: 100
VC	lr__C: 0.1, rf__n_estimators: 50, svc__C: 0.1
CB	depth: 10, iterations: 200, l2_leaf_reg: 7
LGB	max_depth: 10, n_estimators: 50, num_leaves: 31
ET	max_depth: 20, min_samples_leaf: 1, min_samples_split: 5, n_estimators:2500
XGB	max_depth: 3, min_child_weight: 3, n_estimators: 100
